# Supplementary material for: Boosting immune response against cervical cancer: A combined approach using oncolytic virus and targeted therapies
Source: PLoS One. 2025 May 22;20(5):e0312979. doi: 10.1371/journal.pone.0312979 (PMC12097584; doi:10.1371/journal.pone.0312979)
Supplement: S1 Data — Raw and analyzed cell viability data (absorbance values) for cervical cancer cells treated with oncolytic NDV, Everolimus, Beclin-1 targeted therapies, and combinations. Includes averages and standard deviations (SD) across replicates (n = 6). (XLSX) [file pone.0312979.s001.xlsx]

## Sheet: Sheet2
TRIPLE	3.33333			average							SD
NDV-Everlimus	2.31667		TRIPLE	3.33333	3.3	3.4	3.1	3.5	3.4	3.3	0.136626
Beclin-NDV	1.75333		NDV-Everlimus	2.31667	2.3	2.3	2.4	2.1	2.5	2.3	0.132916
Beclin-Everlimus	1.525		NDV	1.75333	1.66	1.75	1.78	1.8	1.79	1.74	0.051251
NDV	1.77		Beclin-Everlimus	1.525	1.44	1.54	1.56	1.6	1.49	1.52	0.0557674
Everlimus	1.50667		Beclin-NDV	1.77	1.75	1.77	1.81	1.67	1.69	1.93	0.0938083
Beclin	0.44		Everlimus	1.50667	1.54	1.45	1.52	1.59	1.49	1.45	0.0546504
DMSO	0.293333		Beclin	0.44	0.43	0.44	0.4	0.42	0.48	0.47	0.0303315
pcDNA	0.323333		DMSO	0.293333	0.23	0.26	0.33	0.34	0.3	0.3	0.0417931
PBS	0.301667		pcDNA	0.323333	0.3	0.32	0.34	0.3	0.31	0.37	0.0273252
			PBS	0.301667	0.3	0.32	0.35	0.28	0.29	0.27	0.0292689
