# Supplementary material for: Boosting immune response against cervical cancer: A combined approach using oncolytic virus and targeted therapies
Source: PLoS One. 2025 May 22;20(5):e0312979. doi: 10.1371/journal.pone.0312979 (PMC12097584; doi:10.1371/journal.pone.0312979)
Supplement: S2 Data — Lactate dehydrogenase (LDH) release data (absorbance units) quantifying cancer cell death post-treatment. Contains raw values, averages, and SDs for all experimental and control groups (n = 7 replicates). (XLSX) [file pone.0312979.s002.xlsx]

## Sheet: Sheet2
TRIPLE	82.1667						average								sd
NDV-Everlimus	66					TRIPLE	82.1667	81	83	83	84	83	79	83	1.70434
Beclin-NDV	56					NDV-Everlimus	66	62	67	66	67	66	68	63	2.22539
Beclin-Everlimus	33.3333					Beclin-NDV	56	56	59	51	60	54	56	61	3.54562
NDV	42					Beclin-Everlimus	33.3333	34	35	30	41	29	31	35	4.07665
Everlimus	35.1667					NDV	42	43	40	41	42	42	44	42	1.29099
Beclin	20.6667					Everlimus	35.1667	34	30	41	35	40	31	35	4.14039
DMSO	16.5					Beclin	20.6667	22	21	20	19	24	18	25	2.56348
pcDNA	14.8333					DMSO	16.5	17	15	15	16	17	19	13	1.91485
PBS	15.7					pcDNA	14.8333	15	14	12	16	14	18	14	1.88982
						PBS	15.7	15.2	16	14	19	14	16	15	1.7088
