# Supplementary material for: Boosting immune response against cervical cancer: A combined approach using oncolytic virus and targeted therapies
Source: PLoS One. 2025 May 22;20(5):e0312979. doi: 10.1371/journal.pone.0312979 (PMC12097584; doi:10.1371/journal.pone.0312979)
Supplement: S3 Data — Interferon-gamma (IFN-γ) levels (pg/mL) across treatment groups, demonstrating immune activation by combination therapies. Includes raw values, averages, and SDs (n = 5 replicates). (XLSX) [file pone.0312979.s003.xlsx]

## Sheet: Sheet2
TRIPLE	454.8				average						SD
NDV-Everlimus	263.8			TRIPLE	454.8	438	464	462	452	458	10.4499
Beclin-NDV	188.6			NDV-Everlimus	263.8	267	264	256	274	258	7.22496
Beclin-Everlimus	174.6			Beclin-NDV	188.6	199	195	178	184	187	8.44393
NDV	108.4			Beclin-Everlimus	174.6	177	178	185	164	169	8.20366
Everlimus	111.6			NDV	108.4	109	106	115	96	116	8.08084
Beclin	92.4			Everlimus	111.6	111	112	127	89	119	14.1704
DMSO	59.8			Beclin	92.4	96	88	89	94	95	3.64692
pcDNA	50.2			DMSO	59.8	60	61	58	53	67	5.06952
PBS	53.2			pcDNA	50.2	49	48	52	52	50	1.78885
				PBS	53.2	51	52	60	52	51	3.83406
