# Supplementary material for: Boosting immune response against cervical cancer: A combined approach using oncolytic virus and targeted therapies
Source: PLoS One. 2025 May 22;20(5):e0312979. doi: 10.1371/journal.pone.0312979 (PMC12097584; doi:10.1371/journal.pone.0312979)
Supplement: S4 Data — IL-4 secretion levels (pg/mL) in tumor microenvironment samples post-treatment with NDV, Everolimus, Beclin-1 modulators, and control groups (DMSO, pcDNA, PBS). Data include technical replicates and SD calculations. (XLSX) [file pone.0312979.s004.xlsx]

## Sheet: Sheet2
TRIPLE	139.4				average						SD
NDV-Everlimus	116.8			TRIPLE	131.4	124	139	127	129	138	6.73053
Beclin-NDV	120.4			NDV-Everlimus	116.8	118	117	122	108	119	5.26308
Beclin-Everlimus	108.2			Beclin-NDV	120.4	111	128	129	130	104	12.054
NDV	107.2			Beclin-Everlimus	108.2	106	117	100	104	114	7.0852
Everlimus	99.8			NDV	107.2	98	119	110	105	104	7.85493
Beclin	100.2			Everlimus	99.8	112	98	95	90	104	8.49706
DMSO	53.2			Beclin	100.2	101	106	95	94	105	5.54076
pcDNA	52.8			DMSO	53.2	54	52	61	49	50	4.76445
PBS	54.8			pcDNA	52.8	61	51	57	48	47	6.01664
				PBS	54.8	55	57	62	49	51	5.11859
