# Supplementary material for: Boosting immune response against cervical cancer: A combined approach using oncolytic virus and targeted therapies
Source: PLoS One. 2025 May 22;20(5):e0312979. doi: 10.1371/journal.pone.0312979 (PMC12097584; doi:10.1371/journal.pone.0312979)
Supplement: S5 Data — IL-10 immunosuppressive cytokine data (pg/mL) for all experimental groups, highlighting reductions in IL-10 with TRIPLE therapy (NDV + Everolimus + Beclin-1 modulation). (XLSX) [file pone.0312979.s005.xlsx]

## Sheet: Sheet2
TRIPLE	84				average						SD
NDV-Everlimus	108.2			TRIPLE	84	78	89	77	75	101	10.9545
Beclin-NDV	119.8			NDV-Everlimus	108.2	119	110	111	104	97	8.228
Beclin-Everlimus	113.6			Beclin-NDV	119.8	128	121	119	115	116	5.1672
NDV	122.4			Beclin-Everlimus	113.6	112	110	118	114	114	2.96648
Everlimus	160.6			NDV	122.4	112	126	120	128	126	6.54217
Beclin	192			Everlimus	160.6	154	150	153	168	178	11.9499
DMSO	249.2			Beclin	192	196	201	183	198	182	8.86002
pcDNA	248.8			DMSO	249.2	236	245	267	246	252	11.4761
PBS	242			pcDNA	248.8	227	261	236	265	255	16.4985
				PBS	242	243	228	235	261	243	12.3288
