# Supplementary material for: Boosting immune response against cervical cancer: A combined approach using oncolytic virus and targeted therapies
Source: PLoS One. 2025 May 22;20(5):e0312979. doi: 10.1371/journal.pone.0312979 (PMC12097584; doi:10.1371/journal.pone.0312979)
Supplement: S6 Data — Longitudinal tumor growth metrics (mm³) for xenograft models treated with monotherapies and combinations. Includes individual time points (500–5000 cells) and SDs for replicates (n = 5 mice/group). (XLSX) [file pone.0312979.s006.xlsx]

## Sheet: Sheet1
	Beclin-Everlimus	NDV-Everlimus	Beclin-NDV	TRIPLE	NDV	Everlimus	Beclin	DMSO	pcDNA	PBS		TRIPLE	77	215	255	347	323	276
500	65	78	74	77	67	76	69	76	98	87		NDV-Everlimus	78	218	276	376	378	353
1000	198	218	201	215	216	201	233	198	216	276		Beclin-NDV	74	201	327	344	416	376
1500	327	276	327	255	278	317	401	435	502	561		Beclin-Everlimus	65	198	327	378	440	403
2000	378	376	344	347	376	456	498	598	612	677		NDV	67	216	278	376	439	396
2500	440	378	416	323	439	449	623	811	933	923		Everlimus	76	201	317	456	449	427
3000	403	303	386	216	396	427	793	1044	1288	1256		Beclin	69	233	401	498	623	793
3500	SD	SD	SD	SD	SD							DMSO	76	198	435	598	811	1044
4000	12	10	10	33	33	12	11	10	10	10		pcDNA	98	216	502	612	933	1288
4500	65	21	23	31	41	21	26	17	17	17		PBS	87	276	561	677	923	1256
5000	59	23	24	38	45	34	45	48	48	48
	26	23	26	33	23	54	47	98	87	87
	27	33	28	41	26	53	43	104	76	104
	23	21	29	34	22	47	43	85	87	143
